# Supplementary material for: Risk of Osteoporosis-Related Fracture in Children and Adolescents with Intellectual Disability
Source: Medicina (Kaunas). 2025 Sep 29;61(10):1761. doi: 10.3390/medicina61101761 (PMC12566074; doi:10.3390/medicina61101761)
Supplement: Supplementary file 1 [file medicina-61-01761-s001.zip]

Archive with 1 entries (1 files):
- medicina-3859618-supplementary.pdf
